# Supplementary material for: Fueled by methane: deep-sea sponges from asphalt seeps gain their nutrition from methane-oxidizing symbionts
Source: ISME J. 2019 Jan 15;13(5):1209–25. doi: 10.1038/s41396-019-0346-7 (PMC6474228; doi:10.1038/s41396-019-0346-7)
Supplement: Supplementary file 3 — Supplementary Table S2 [file 41396_2019_346_MOESM3_ESM.xlsx]

## Sheet: Sheet1
Query	Hit type	Length [bp]	E-Value	Bitscore	Accession	Short name	Superfamily	Expression[log(TPM+1)]				Average Expression[log(TPM+1)]	2.5111
H. methanophila Mictlan bin ORF 1146	superfamily	99	2.93627e-18	80.4596	cl11690	VCBS_repeat superfamily	-	3.20645				Standard deviation	0.567487
H. methanophila Mictlan bin ORF 1146	specific	201	3.92442e-06	49.105	smart00869	Autotransporter	cl15057	3.20645
H. methanophila Mictlan bin ORF 1288	superfamily	26	8.56383e-07	41.4683	cl26223	DUF285 superfamily	cl15057	2.44399
H. methanophila Mictlan bin ORF 1553	specific	94	4.8902e-12	62.0125	pfam12733	Cadherin-like	cl15057	2.54545
H. methanophila Mictlan bin ORF 1553	specific	201	1.30323e-08	56.4238	smart00869	Autotransporter	cl15057	2.54545
H. methanophila Mictlan bin ORF 1554	specific	201	4.25195e-07	51.8014	smart00869	Autotransporter	cl01012	3.14637
H. methanophila Mictlan bin ORF 1554	specific	101	0.000192892	41.2278	pfam13205	Big_5	cl15057	3.14637
H. methanophila Mictlan bin ORF 1560	specific	207	3.31976e-09	57.9646	smart00869	Autotransporter	cl26223	2.11843
H. methanophila Mictlan bin ORF 1571	specific	254	7.78468e-14	71.4466	smart00869	Autotransporter	cl26223	1.95788
H. methanophila Mictlan bin ORF 729	specific	129	1.07519e-54	187.459	pfam03382	DUF285	cl22877	2.0682
H. methanophila Mictlan bin ORF 729	specific	129	4.38462e-54	185.533	pfam03382	DUF285	cl22877	2.0682
H. methanophila Mictlan bin ORF 729	specific	119	7.08159e-51	176.673	pfam03382	DUF285	cl22877	2.0682
H. methanophila Mictlan bin ORF 729	specific	120	1.07968e-49	173.207	pfam03382	DUF285	cl22877	2.0682
H. methanophila Mictlan bin ORF 729	specific	121	7.11776e-48	167.814	pfam03382	DUF285	cl22877	2.0682
H. methanophila Mictlan bin ORF 729	specific	117	2.27854e-47	166.658	pfam03382	DUF285	-	2.0682
H. methanophila Mictlan bin ORF 729	specific	118	2.06933e-45	160.88	pfam03382	DUF285	cl26223	2.0682
H. methanophila Mictlan bin ORF 729	specific	120	2.14428e-42	152.406	pfam03382	DUF285	cl26223	2.0682
H. methanophila Mictlan bin ORF 729	specific	120	1.44298e-40	147.013	pfam03382	DUF285	cl26223	2.0682
H. methanophila Mictlan bin ORF 729	specific	120	3.45422e-40	145.857	pfam03382	DUF285	cl26223	2.0682
H. methanophila Mictlan bin ORF 729	specific	118	1.59297e-38	141.235	pfam03382	DUF285	cl26223	2.0682
H. methanophila Mictlan bin ORF 729	specific	119	4.08147e-38	140.079	pfam03382	DUF285	cl26223	2.0682
H. methanophila Mictlan bin ORF 729	specific	96	5.50615e-32	122.745	pfam03382	DUF285	cl26223	2.0682
H. methanophila Mictlan bin ORF 729	specific	95	1.42059e-30	118.508	pfam03382	DUF285	cl26223	2.0682
H. methanophila Mictlan bin ORF 729	specific	92	1.55974e-17	80.1169	pfam12733	Cadherin-like	cl26223	2.0682
H. methanophila Mictlan bin ORF 729	specific	97	7.20243e-11	61.2421	pfam12733	Cadherin-like	cl26223	2.0682
H. methanophila Mictlan bin ORF 729	specific	92	1.98506e-09	57.0049	pfam12733	Cadherin-like	cl26223	2.0682
H. methanophila Mictlan bin ORF 729	specific	93	1.49766e-07	51.6121	pfam12733	Cadherin-like	cl26223	2.0682
H. methanophila Mictlan bin ORF 729	specific	206	3.2084e-07	54.883	smart00869	Autotransporter	cl22877	2.0682
H. methanophila Chapopote bin ORF 35	specific	126	3.36964e-48	166.273	pfam03382	DUF285	cl26223	3.33527
H. methanophila Chapopote bin ORF 35	specific	98	4.40238e-37	134.687	pfam03382	DUF285	cl26223	3.33527
H. methanophila Chapopote bin ORF 35	superfamily	107	1.26375e-20	87.6922	cl26223	DUF285 superfamily	-	3.33527
H. methanophila Chapopote bin ORF 36	specific	105	4.52022e-39	136.613	pfam03382	DUF285	cl26223	2.39449
H. methanophila Chapopote bin ORF 37	specific	105	4.62269e-40	138.924	pfam03382	DUF285	cl26223	1.48771
H. methanophila Chapopote bin ORF 38	specific	120	1.58289e-52	172.821	pfam03382	DUF285	cl26223	2.02993
H. methanophila Chapopote bin ORF 42	specific	83	6.93403e-09	51.9973	pfam12733	Cadherin-like	cl15057	2.86221
H. methanophila Chapopote bin ORF 43	specific	93	7.3882e-23	92.8285	pfam12733	Cadherin-like	cl15057	2.98087
H. methanophila Chapopote bin ORF 43	specific	199	1.5613e-07	53.3422	smart00869	Autotransporter	cl22877	2.98087
I. methanophila Chapopote bin ORF 12	specific	120	1.67244e-56	190.541	pfam03382	DUF285	cl26223
I. methanophila Chapopote bin ORF 12	superfamily	108	7.97014e-26	103.1	cl26223	DUF285 superfamily	-
I. methanophila Chapopote bin ORF 12	specific	96	2.31383e-15	72.0277	pfam12733	Cadherin-like	cl15057
I. methanophila Chapopote bin ORF 12	specific	172	0.00396323	40.2454	smart00869	Autotransporter	cl22877
I. methanophila Chapopote bin ORF 13	specific	120	1.67244e-56	190.541	pfam03382	DUF285	cl26223
I. methanophila Chapopote bin ORF 13	superfamily	108	7.97014e-26	103.1	cl26223	DUF285 superfamily	-
I. methanophila Chapopote bin ORF 13	specific	172	0.00396323	40.2454	smart00869	Autotransporter	cl22877
I. methanophila Chapopote bin ORF 13	specific	96	2.31383e-15	72.0277	pfam12733	Cadherin-like	cl15057
I. methanophila Chapopote bin ORF 6	specific	200	1.80681e-06	49.8754	smart00869	Autotransporter	cl22877
I. methanophila Chapopote bin ORF 6	superfamily	60	3.21994e-05	43.0996	cl09101	E_set superfamily	-
I. methanophila Chapopote bin ORF 6	superfamily	150	0.00130872	41.0426	cl25495	Endomucin superfamily	-
I. methanophila Chapopote bin ORF 6	specific	28	0.00288151	37.3597	pfam12733	Cadherin-like	cl15057
I. methanophila Chapopote bin ORF 7	specific	200	1.80681e-06	49.8754	smart00869	Autotransporter	cl22877
I. methanophila Chapopote bin ORF 7	superfamily	60	3.21994e-05	43.0996	cl09101	E_set superfamily	-
I. methanophila Chapopote bin ORF 7	specific	28	0.00288151	37.3597	pfam12733	Cadherin-like	cl15057
I. methanophila Chapopote bin ORF 7	superfamily	150	0.00130872	41.0426	cl25495	Endomucin superfamily	-
I. methanophila Chapopote bin ORF 8	specific	183	2.96263e-05	44.8678	smart00869	Autotransporter	cl22877
