# Supplementary material for: Fueled by methane: deep-sea sponges from asphalt seeps gain their nutrition from methane-oxidizing symbionts
Source: ISME J. 2019 Jan 15;13(5):1209–25. doi: 10.1038/s41396-019-0346-7 (PMC6474228; doi:10.1038/s41396-019-0346-7)
Supplement: Supplementary file 4 — Supplementary Table S3 [file 41396_2019_346_MOESM4_ESM.xlsx]

## Sheet: Sheet1
Unique core genes in free-living Methylomonadaceae and MMG2 methane oxidizers	Unique core genes in sponge methane-oxidizing symbionts
23S rRNA guanine-N-2-) -methyltransferase rlmL	ATP synthase F0 sector subunit a (Parkubacterial variant)
Acylphosphate phosphohydrolase	ATP synthase F0 sector subunit b (Parkubacterial variant)
ADP compounds hydrolase NudE	ATP synthase F0 sector subunit c (Parkubacterial variant)
Aerotaxis sensor receptor protein	Carbamoyltransferase in large core OS assembly cluster
Alkylphosphonate utilization operon protein PhnA	ELP domain DUF285: related to leucine rich repeats
Arylesterase precursor	Cobalamin (vitamin B12) biosynthesis CbiX protein
Aspartate aminotransferase	Death on curing protein, Doc toxin
ATP-dependent protease La	DNA double-strand break repair Rad50 ATPase
Bacterioferritin	DNA ligase (ATP)
Carbonic anhydrase	Fatty acid desaturase
Cation-transporting ATPase	FIG01060344: hypothetical protein
Cell division transporter, ATP-binding protein FtsE	FIG021625: hypothetical protein
Chaperone protein DnaK	Gamma-tocopherol methyltransferase
Cobalt-zinc-cadmium resistance protein CzcA; Cation efflux system protein CusA	Glycerol-3-phosphate cytidylyltransferase
COG1683: Uncharacterized conserved protein / FIG143828: Hypothetical protein YbgA	Glycosyltransferase
COG2833: uncharacterized protein	ISPg1, transposase
COG3536: Uncharacterized protein conserved in bacteria	Lipopolysaccharide core biosynthesis protein WaaP, heptosyl-I-kinase
Cyanoglobin; Hemoglobin-like protein HbN	Lipopolysaccharide heptosyltransferase I
Cyclic AMP receptor protein	Multicopper oxidase
D-3-phosphoglycerate dehydrogenase	Nicotinate-nucleotide adenylyltransferase
Diadenosine tetraphosphate hydrolase	Outer membrane protein
diguanylate cyclase/phosphodiesterase	Outer membrane receptor proteins, mostly Fe transport
DNA-binding protein inhibitor Id-2-related protein	PepSY-associated TM helix
DNA-binding response regulator, LuxR family	Periplasmic transport protein
DnaJ-class molecular chaperone CbpA	Potassium channel protein
dTDP-4-dehydrorhamnose 3,5-epimerase RmlC	Prevent host death protein, Phd antitoxin # A
dTDP-4-dehydrorhamnose reductase RmlD	Proton/glutamate symport protein @ Sodium/glutamate symport protein
dTDP-glucose 4,6-dehydratase RmlB	PspA/IM30 family protein
Glucose-1-phosphate thymidylyltransferase (RmlA)	Response regulator of zinc sigma-54-dependent two-component system
D-tyrosyl-tRNA deacylase	S-adenosylmethionine decarboxylase proenzyme, prokaryotic class 1B
Elongation factor-1 alpha	Sensor histidine kinase
ErfK/YbiS/YcfS/YnhG family protein	Spermidine synthase
Ferric siderophore transport system, periplasmic binding protein TonB	Thioredoxin
FIG001454: Transglutaminase-like enzymes, putative cysteine proteases	TonB-dependent receptor
FIG002343: hypothetical protein	TonB-dependent receptor
FIG00809136: hypothetical protein	Type I restriction-modification system, specificity subunit S
FIG01200150: hypothetical protein	Type II/IV secretion system ATP hydrolase TadA/VirB11/CpaF, TadA subfamily
FIG022979: MoxR-like ATPases	Type III restriction enzyme, res subunit:DEAD/DEAH box helicase, N-terminal
FKBP-type peptidyl-prolyl cis-trans isomerase SlyD	Type IV fimbrial biogenesis protein FimT
Flagellar motor rotation protein MotB	Type IV fimbrial biogenesis protein PilW
Fumarylacetoacetate hydrolase family protein	UDP-glucose:(heptosyl) LPS alpha1,3-glucosyltransferase WaaG
General secretion pathway protein D (type II SS)	YcfA family protein
General secretion pathway protein F (type II SS)
General secretion pathway protein G (type II SS)
General secretion pathway protein H (type II SS)
General secretion pathway protein I (type II SS)
General secretion pathway protein M (type II SS)
Glutaredoxin 3
Glycosyltransferase
Guanine deaminase
Heat-inducible transcription repressor HrcA
Heavy metal RND efflux outer membrane protein, CzcC family
hemerythrin family protein
Hemoglobin-like protein HbO
Histone acetyltransferase HPA2 and related acetyltransferases
Hydrolase, alpha/beta fold family
Hydrolase, carbon-nitrogen family
Inorganic pyrophosphatase
Integral membrane protein (rhomboid family)
Iron-sulfur cluster regulator SufR
Isopropylmalate/homocitrate/citramalate synthases
L-asparaginase
LSU m5C1962 methyltransferase RlmI
Lysophospholipase
Metal transporter, ZIP family
Methyl-accepting chemotaxis protein I
Methylthioribose-1-phosphate isomerase
Methyltransferase, UbiE/COQ5 family
Molecular chaperone
Multicopper oxidase
MutS domain protein, family 6
N-ethylmaleimide reductase
Nitrate ABC transporter, ATP-binding protein
Nitrate ABC transporter, nitrate-binding protein
Nitrate ABC transporter, permease protein
N-succinyl-L,L-diaminopimelate aminotransferase alternative
Nucleoprotein/polynucleotide-associated enzyme
Nudix-like NDP and NTP phosphohydrolase YmfB
Outer membrane porin protein
Outer membrane vitamin B12 receptor BtuB
Oxidoreductase
Pentapeptide repeat family protein
Phosphate regulon sensor protein PhoR
Phosphate regulon transcriptional regulatory protein PhoB
Phosphate transport ATP-binding protein PstB
Phosphate transport system permease protein PstA
Phosphate transport system permease protein PstC
Phosphate transport system regulatory protein PhoU
Phosphoenolpyruvate synthase
Phosphogluconate dehydratase
Possible sterol desaturase
Potassium efflux system KefA protein / Small-conductance mechanosensitive channel
Probable Co/Zn/Cd efflux system membrane fusion protein
Probable ferredoxin oxidoreductase oxidoreductase protein
Probable transmembrane protein
Protein YicC
Pterin-4-alpha-carbinolamine dehydratase
Putative cytoplasmic protein
putative oxidoreductase
Quinone oxidoreductase
Rare lipoprotein A precursor
Response regulator
Response regulator NasT
Ribosomal protein S12p Asp88 methylthiotransferase
Ribosomal RNA small subunit methyltransferase B
Sensor histidine kinase
sensory box histidine kinase/response regulator
sigma-54 dependent transcriptional regulator
Similar to phosphoglycolate phosphatase, clustered with ribosomal large subunit pseudouridine synthase C
Spermidine synthase-like protein
Sulfate permease
tetratricopeptide TPR_2
Thiosulfate sulfurtransferase, rhodanese
Transcriptional regulator, MarR family
Transcriptional regulator, TetR family
Transposase and inactivated derivatives
tRNA pseudouridine synthase B
tRNA (Cytosine32)-2-thiocytidine synthetase
Twitching motility protein PilT
Two-component sensor PilS
Type III effector HopPmaJ
UDP-glucose 4-epimerase
Uncharacterized protein conserved in bacteria
UPF0125 protein yfjF
UPF0301 protein YqgE
UPF0345 protein LIC_12681
xenobiotic reductase B
Zinc metalloprotease
Zinc-regulated outer membrane receptor
Zn-dependent protease with chaperone function PA4632
